# Supplementary material for: Sucrose substitution in cake systems is not a piece of cake
Source: NPJ Sci Food. 2023 Sep 27;7:52. doi: 10.1038/s41538-023-00225-y (PMC10533539; doi:10.1038/s41538-023-00225-y)
Supplement: Supplementary file 1 — Supplementary Data 1 [file 41538_2023_225_MOESM1_ESM.xlsx]

## Sheet: Figure 2
Figure 2: The proton distributions as determined by the Carr-Purcell-Meiboom-Gill (CPMG) pulse sequence for the different batter liquors (BLs). Recipe numbers are those of the different batters. The proton populations are described by letters A-D, in order of increasing mobility. The amplitudes are provided in arbitrary units (au).
Proton population A
Recipe	Recipe number	Replicate	Area population (AU)	Average	Stdev	T2,A RT (ms)	Average	Stdev
100% sucrose	1	a	2195	1891.33	456.796	0.21	0.236667	0.0550757
		b	1366			0.3
		c	2113			0.2
70% sucrose	2	a	2592	2229	325.012	0.24	0.28	0.0751295
		b	1965			0.366667
		c	2130			0.233333
100% maltitol	3	a	1351	1449.67	633.787	0.25	0.3	0.05
		b	2127			0.35
		c	871			0.3
100% mannitol	4	a	N/D	N/D	N/D	N/D	N/D	N/D
		b	N/D			N/D
		c	N/D			N/D
100% oligofructose	5	a	2133	1690.33	384.865	0.2	0.25	0.0866025
		b	1435			0.35
		c	1503			0.2
75% mannitol + 25% oligofructose	6	a	2202	2080	134.978	1	0.666667	0.305505
		b	2103			0.6
		c	1935			0.4
50% mannitol + 50% oligofructose	7	a	1564	1652.33	280.147	0.4	0.505556	0.21235
		b	1966			0.75
		c	1427			0.366667
25% mannitol + 75% oligofructose	8	a	1602	1535.33	172.923	0.3	0.333333	0.0288675
		b	1339			0.35
		c	1665			0.35
75% mannitol + 25% inulin	9	a	1434	2043.67	693.412	0.3	0.366667	0.11547
		b	1899			0.3
		c	2798			0.5
Proton population B
Recipe	Recipe number	Replicate	Area population (AU)	Average	Stdev	T2,B RT (ms)	Average	Stdev
100% sucrose	1	a	940	838	184.518	2.33333	1.61111	0.673575
		b	625			1
		c	949			1.5
70% sucrose	2	a	1345	1170	158.528	1.33333	1.6	0.768838
		b	1129			2.46667
		c	1036			1
100% maltitol	3	a	1115	1003.67	115.175	1.93333	1.86667	0.176383
		b	885			2
		c	1011			1.66667
100% mannitol	4	a	2558	2333.33	199.049	0.933333	1.11111	0.252396
		b	2263			1
		c	2179			1.4
100% oligofructose	5	a	822	1063.33	385.561	1	0.9	0.173205
		b	860			1
		c	1508			0.7
75% mannitol + 25% oligofructose	6	a	957	1213	372.227	5	3.38889	1.39775
		b	1042			2.66667
		c	1640			2.5
50% mannitol + 50% oligofructose	7	a	1138	1289	139.825	1.66667	1.82778	0.279053
		b	1414			2.15
		c	1315			1.66667
25% mannitol + 75% oligofructose	8	a	864	880.667	96.0902	2.33333	2	0.333333
		b	984			1.66667
		c	794			2
75% mannitol + 25% inulin	9	a	2880	2532.33	559.434	1	1.24444	0.42339
		b	1887			1.73333
		c	2830			1
Proton population C
Recipe	Recipe number	Replicate	Area population (AU)	Average	Stdev	T2,C RT (ms)	Average	Stdev
100% sucrose	1	a	1074	1141.33	135.22	10.3333	10.3333	0.333333
		b	1297			10
		c	1053			10.6667
70% sucrose	2	a	1089	975.333	100.351	9.66667	11.5556	1.64429
		b	899			12.3333
		c	938			12.6667
100% maltitol	3	a	505	649.333	127.571	9.66667	9	0.881917
		b	696			8
		c	747			9.33333
100% mannitol	4	a	1854	1655.67	249.163	5.66667	7	2.02759
		b	1737			6
		c	1376			9.33333
100% oligofructose	5	a	4508	4680.67	149.804	13.6667	13.6556	0.183586
		b	4776			13.4667
		c	4758			13.8333
75% mannitol + 25% oligofructose	6	a	1012	975	32.1403	13.3333	15.3333	2
		b	954			15.3333
		c	959			17.3333
50% mannitol + 50% oligofructose	7	a	2914	2949.33	103.621	19	20.4444	1.26198
		b	3066			21.3333
		c	2868			21
25% mannitol + 75% oligofructose	8	a	3795	4087.33	280.814	15.6667	16.5556	1.01835
		b	4112			16.3333
		c	4355			17.6667
75% mannitol + 25% inulin	9	a	1464	1347.67	184.446	7.66667	8	0.57735
		b	1135			7.66667
		c	1444			8.66667
Proton population D
Recipe	Recipe number	Replicate	Area population (AU)	Average	Stdev	T2,D RT (ms)	Average	Stdev
100% sucrose	1	a	37328	37166.3	140.208	57.6667	57.0889	1.48673
		b	37093			58.2
		c	37078			55.4
70% sucrose	2	a	36729	37098.7	353.752	61	61.5556	0.491408
		b	37133			61.9333
		c	37434			61.7333
100% maltitol	3	a	38682	39014	296.398	58.6333	59.5111	0.800231
		b	39252			60.2
		c	39108			59.7
100% mannitol	4	a	42878	42777.3	209.046	145.933	142.8	2.72356
		b	42537			141.467
		c	42917			141
100% oligofructose	5	a	33853	33931.3	102.246	49.2	49.1556	0.07698
		b	34047			49.0667
		c	33894			49.2
75% mannitol + 25% oligofructose	6	a	40880	41240	530.322	110.833	110.344	1.7196
		b	40991			111.767
		c	41849			108.433
50% mannitol + 50% oligofructose	7	a	37674	37447.7	196.79	83.9667	83.2222	0.939464
		b	37352			83.5333
		c	37317			82.1667
25% mannitol + 75% oligofructose	8	a	35401	35212.7	215.273	54.3333	54.4444	0.221944
		b	35259			54.7
		c	34978			54.3
75% mannitol + 25% inulin	9	a	41229	40219	1629.63	96.1333	95.7	0.51316
		b	41089			95.8333
		c	38339			95.1333
