# Supplementary material for: Sucrose substitution in cake systems is not a piece of cake
Source: NPJ Sci Food. 2023 Sep 27;7:52. doi: 10.1038/s41538-023-00225-y (PMC10533539; doi:10.1038/s41538-023-00225-y)
Supplement: Supplementary file 2 — Supplementary Data 2 [file 41538_2023_225_MOESM2_ESM.xlsx]

## Sheet: Figure 3
Table 2: Batter densities (BD), rapid viscosity analysis (RVA) temperatures of viscosity increase (Tη,up) of sponge cake batters, differential scanning calorimetry (DSC) peak temperatures (Tp,batter) of cream and pound cake batters, cake densities (CD), and cake textural parameters (springiness, cohesiveness, resilience, firmness). Sponge cake recipe numbers are as in Table 1. Cream and pound cak…
Sponge cake
Recipe	Recipe number	Replicate	BD (g/cm3)	Average	Stdev	Tη,up (°C)	Average	Stdev	CD (g/cm3)	Average	Stdev	Firmness (N*cm3/g)	Average	Stdev	Springiness (%)	Average	Stdev	Cohesiveness (%)	Average	Stdev	Resilience (%)	Average	Stdev
100% sucrose	1	a	0.3832	0.3821	0.00157162	89.1	91.3667	2.47049	0.185269	0.185253	0.0037933	0.925	0.887083	0.0408949	85.6515	85.8885	0.412553	69.0967	69.7145	0.687651	21.9732	21.9403	0.564933
		b	0.3803			91			0.181452			0.84375			85.6492			70.4554			22.488
		c	0.3828			94			0.189039			0.8925			86.3649			69.5912			21.3596
70% sucrose	2	a	0.4601	0.49005	0.0294865	87.1	87.4333	0.57735	0.245901	0.250136	0.00370683	2.78875	2.89958	0.096504	85.9355	86.5121	0.504634	66.867	66.5899	0.292526	21.452	21.3774	0.206894
		b	0.491			88.1			0.251718			2.945			86.7276			66.6184			21.5366
		c	0.51905			87.1			0.25279			2.965			86.8732			66.2841			21.1435
100% maltitol	3	a	0.3691	0.37175	0.00265	87.1	88.7333	2.02567	0.187292	0.188364	0.00147336	0.7725	0.815417	0.0377974	82.4067	82.2387	0.151629	66.5524	66.3387	0.430914	20.2922	20.7551	0.45511
		b	0.3744			88.1			0.187756			0.83			82.1974			66.621			20.771
		c	0.37175			91			0.190045			0.84375			82.1121			65.8427			21.202
100% mannitol	4	a	0.6703	0.676183	0.00573156	90.1	90.7	0.519615	0.326647	0.333257	0.00591056	32.2533	32.7778	1.68407	43.379	43.7476	1.62776	21.078	21.3037	0.251683	4.83026	5.02719	0.197103
		b	0.6765			91			0.335091			31.4183			45.5281			21.5751			5.22447
		c	0.68175			91			0.338033			34.6617			42.3358			21.2579			5.02686
100% oligofructose	5	a	0.3716	0.373533	0.00168622	95.9	96.2333	0.57735	0.187488	0.191112	0.00482961	0.905	0.843889	0.0684011	61.5287	64.4759	3.49255	53.6733	55.709	1.82226	12.5308	13.894	1.6147
		b	0.3743			95.9			0.189254			0.856667			63.5657			56.2658			13.4739
		c	0.3747			96.9			0.196595			0.77			68.3335			57.1879			15.6772
75% mannitol + 25% oligofructose	6	a	0.4854	0.501967	0.0143786	85.1	86.1	1	0.240875	0.238781	0.00898336	10.745	9.82583	1.40171	41.3008	40.155	1.00171	21.5017	20.8494	0.575343	4.73185	4.01873	0.93315
		b	0.5093			86.1			0.228935			8.2125			39.7188			20.6326			4.36171
		c	0.5112			87.1			0.246532			10.52			39.4453			20.414			2.96262
50% mannitol + 50% oligofructose	7	a	0.3999	0.404933	0.00837397	88.1	89.7333	2.82902	0.209889	0.209321	0.00406463	1.002	1.02	0.0156205	77.8606	78.057	0.416622	59.9784	60.6481	0.893241	17.3951	17.5338	0.122007
		b	0.4003			88.1			0.205003			1.03			78.5355			60.3036			17.5818
		c	0.4146			93			0.213072			1.028			77.7749			61.6623			17.6246
25% mannitol + 75% oligofructose	8	a	0.372	0.369567	0.00255799	94	94.6667	0.57735	0.202895	0.198531	0.00408919	1.0109	0.878965	0.114469	75.576	76.6788	1.00273	58.8307	59.4614	0.589551	16.5231	17.041	0.452393
		b	0.3669			95			0.194788			0.806			77.5356			59.9986			17.2408
		c	0.3698			95			0.197911			0.82			76.925			59.555			17.3592
75% mannitol + 25% inulin	9	a	0.554	0.554067	0.000404145	87.2	90.0667	2.53246	0.291916	0.292315	0.00044454	16.61	16.8556	0.675988	38.3377	38.7048	0.457927	19.9911	19.9009	0.0781133	4.57904	4.65113	0.216463
		b	0.5537			91			0.292235			16.3367			39.2179			19.8581			4.47991
		c	0.5545			92			0.292794			17.62			38.5589			19.8535			4.89444
Cream cake
Recipe	Recipe number	Replicate	BD (g/cm3)	Average	Stdev	Tp,batter (°C)	Average	Stdev	CD (g/cm3)	Average	Stdev	Firmness (N*cm3/g)	Average	Stdev	Springiness (%)	Average	Stdev	Cohesiveness (%)	Average	Stdev	Resilience (%)	Average	Stdev
100% sucrose	a	a	1.0334	1.03273	0.00335012	96.05	96.7233	0.590028	0.493384	0.48598	0.0070484	11.1483	10.2691	0.835455	83.3743	83.7066	0.619482	60.7559	61.4116	0.659855	19.4915	19.941	0.53054
		b	1.0291			96.97			0.479351			9.4857			84.4213			61.4034			19.8053
		c	1.0357			97.15			0.485204			10.1733			83.3241			62.0755			20.5262
100% maltitol	b	a	1.00165	0.999133	0.00226734	96.045	97.4883	1.32024	0.49719	0.489426	0.0109802	10.167	9.54669	0.877284	82.1218	81.7257	0.560217	56.5864	57.046	0.64988	17.0148	17.3449	0.46691
		b	0.99725			97.785			0.481662			8.92635			81.3295			57.5055			17.6751
		c	0.9985			98.635
100% mannitol	c	a	1.0642	1.06215	0.00188215	N/A	N/A	N/A	0.518755	0.511342	0.00686788	78.6884	77.6546	7.62882	49.2259	47.6908	1.55668	27.8971	26.8439	0.983047	7.5857	7.1985	0.371305
		b	1.0605			N/A			0.510076			84.7138			46.1134			26.6842			7.16436
		c	1.06175			N/A			0.505195			69.5616			47.733			25.9505			6.84544
25% mannitol + 75% oligofructose	d	a	1.02545	1.02797	0.00271861	98.805	99.4617	0.62953	0.452434	0.479806	0.0246011	9.30905	11.3812	1.80581	82.5968	82.0062	0.666882	60.7236	58.2773	2.24307	19.7922	18.7442	0.95515
		b	1.03085			99.52			0.500072			12.2161			81.283			56.3171			17.9226
		c	1.0276			100.06			0.486913			12.6185			82.139			57.7912			18.5178
Pound cake
Recipe	Recipe number	Replicate	BD (g/cm3)	Average	Stdev	Tp,batter (°C)	Average	Stdev	CD (g/cm3)	Average	Stdev	Firmness (N*cm3/g)	Average	Stdev	Springiness (%)	Average	Stdev	Cohesiveness (%)	Average	Stdev	Resilience (%)	Average	Stdev
100% sucrose	α	a	1.0334	1.03273	0.00335012	99.695	101.267	1.42666	0.451179	0.451335	0.00066454	9.97485	10.9459	1.29846	84.0683	83.2522	0.822091	58.2903	59.7257	2.05072	22.159	22.4983	1.31888
		b	1.0291			101.625			0.452063			10.4421			83.2642			62.0744			23.9537
		c	1.0357			102.48			0.450762			12.4208			82.4242			58.8124			21.3822
100% maltitol	β	a	0.4601	0.49005	0.0294865	100.19	101.527	1.36323	0.474529	0.473795	0.00136824	9.19049	10.455	1.24489	79.3927	80.2078	0.904935	52.6643	52.6464	1.77798	18.3325	18.3363	0.978108
		b	0.491			101.475			0.472217			11.6793			80.0491			50.8596			17.3601
		c	0.51905			102.915			0.47464			10.4953			81.1816			54.4154			19.3163
100% mannitol	γ	a	0.3691	0.37175	0.00265	N/A	N/A	N/A	0.397511	0.404196	0.00684791	37.7554	44.1618	5.89733	51.6991	53.5695	1.80941	28.2316	30.2472	2.14052	7.50938	8.14857	0.600754
		b	0.3744			N/A			0.40388			45.3657			53.6984			30.016			8.23475
		c	0.37175			N/A			0.411196			49.3642			55.311			32.4939			8.70158
25% mannitol + 75% oligofructose	δ	a	0.6703	0.676183	0.00573156	102.83	104.738	1.96204	0.437242	0.437742	0.00479932	9.10047	10.438	1.2798	82.9627	82.0699	0.931162	58.6091	56.2665	2.37819	22.4434	20.7289	1.52913
		b	0.6765			104.635			0.433211			10.5627			82.1423			53.8542			20.2373
		c	0.68175			106.75			0.442771			11.6509			81.1046			56.3363			19.506
