# Supplementary material for: Sucrose substitution in cake systems is not a piece of cake
Source: NPJ Sci Food. 2023 Sep 27;7:52. doi: 10.1038/s41538-023-00225-y (PMC10533539; doi:10.1038/s41538-023-00225-y)
Supplement: Supplementary file 3 — Supplementary Data 3 [file 41538_2023_225_MOESM3_ESM.xlsx]

## Sheet: Figure 3
Figure 3: Relation between (A) T2,D relaxation time (RT) and batter liquor (BL) viscosity (ηBL) and (A) batter density (BD) and ηBL. Recipe numbers are those of the different batters. Means and standard deviations of three analytical replicates are shown.
Recipe	Recipe number	Replicate	ηBL (mPa.s)	Average	Stdev	T2,D RT (ms)	Average	Stdev	BD (g/cm3)	Average	Stdev
100% sucrose	1	a	94.8869	96.7365	1.8751	57.6667	57.0889	1.48673	0.3832	0.3821	0.00157162
		b	96.6865			58.2			0.3803
		c	98.6361			55.4			0.3828
70% sucrose	2	a	60.7585	59.8587	0.781903	61	61.5556	0.491408	0.4601	0.49005	0.0294865
		b	59.3445			61.9333			0.491
		c	59.473			61.7333			0.51905
100% maltitol	3	a	106.52	99.4954	7.77738	58.6333	59.5111	0.800231	0.3691	0.37175	0.00265
		b	91.1377			60.2			0.3744
		c	100.828			59.7			0.37175
100% mannitol	4	a	34.8783	34.5141	0.364208	145.933	142.8	2.72356	0.6703	0.676183	0.00573156
		b	34.1499			141.467			0.6765
		c	34.5141			141			0.68175
100% oligofructose	5	a	107.034	106.456	0.578448	49.2	49.1556	0.07698	0.3716	0.373533	0.00168622
		b	105.877			49.0667			0.3743
		c	106.456			49.2			0.3747
75% mannitol + 25% oligofructose	6	a	34.1927	41.0055	6.81283	110.833	110.344	1.7196	0.4854	0.501967	0.0143786
		b	47.8184			111.767			0.5093
		c	41.0055			108.433			0.5112
50% mannitol + 50% oligofructose	7	a	54.5884	53.6885	0.899808	83.9667	83.2222	0.939464	0.3999	0.404933	0.00837397
		b	52.7887			83.5333			0.4003
		c	53.6885			82.1667			0.4146
25% mannitol + 75% oligofructose	8	a	79.0117	81.6683	2.65658	54.3333	54.4444	0.221944	0.372	0.369567	0.00255799
		b	84.3249			54.7			0.3669
		c	81.6683			54.3			0.3698
75% mannitol + 25% inulin	9	a	45.2046	42.3981	2.80654	96.1333	95.7	0.51316	0.554	0.554067	0.000404145
		b	39.5916			95.8333			0.5537
		c	42.3981			95.1333			0.5545
