# Supplementary material for: Sucrose substitution in cake systems is not a piece of cake
Source: NPJ Sci Food. 2023 Sep 27;7:52. doi: 10.1038/s41538-023-00225-y (PMC10533539; doi:10.1038/s41538-023-00225-y)
Supplement: Supplementary file 4 — Supplementary Data 4 [file 41538_2023_225_MOESM4_ESM.xlsx]

## Sheet: Figure 3
Table 3: Differential scanning calorimetry (DSC) data of different model systems containing wheat starch or freeze-dried egg white in excess water (recipe 0) or excess medium simulating recipe 1, 2, 3, 5, or 8 (Table 1) batter liquors (BLs), and of the corresponding sponge cake batters. Peak temperatures observed when starch gelatinises (Tp,starch), egg white protein denatures (Tp1,EW and Tp2,EW)…
Recipe	Recipe number	Replicate	Tp,starch (°C)	Average	Stdev	Tp1,EW (°C)	Average	Stdev	Tp2,EW (°C)	Average	Stdev	Tp,batter (°C)	Average	Stdev
water	0	a	61.27	61.37	0.141421	66.82	66.605	0.304056	81.19	81.16	0.0424264	83.33	83.5767	0.328836
		b	61.47			66.39			81.13			83.95
		c										83.45
100% sucrose	1	a	82.85	83.1433	0.457092	74.91	75.4567	0.626285	92.55	91.3333	1.20517	95.48	99.33	3.3651
		b	82.91			76.14			90.14			101.71
		c	83.67			75.32			91.31			100.8
70% sucrose	2	a	78.97	78.34	0.576108	73.8	73.5867	0.369504	89.61	89.47	0.185203	91.35	91.495	0.205061
		b	78.21			73.16			89.54			91.64
		c	77.84			73.8			89.26
100% maltitol	3	a	83.98	83.805	0.247487	77.21	76.4367	0.693494	93.2	92.6933	0.537246	97.72	98.6	1.6204
		b	83.63			76.23			92.75			100.47
		c				75.87			92.13			97.61
100% oligofructose	5	a	90.62	91.2533	0.58731	74.53	75.2167	0.75182	91.31	91.5633	0.482735	105.71	108.803	2.89595
		b	91.36			75.1			91.26			111.45
		c	91.78			76.02			92.12			109.25
25% mannitol + 75% oligofructose	8	a	85.88	85.96	0.458476	75.37	75.1	0.621504	90.71	90.6675	0.186615	100.89	101.763	0.919734
		b	86.59			75.39			90.44			101.677
		c	85.88			75.47			90.89			102.723
		d	85.49			74.17			90.63
