# Supplementary material for: Sucrose substitution in cake systems is not a piece of cake
Source: NPJ Sci Food. 2023 Sep 27;7:52. doi: 10.1038/s41538-023-00225-y (PMC10533539; doi:10.1038/s41538-023-00225-y)
Supplement: Supplementary file 5 — Supplementary Data 5 [file 41538_2023_225_MOESM5_ESM.xlsx]

## Sheet: Figure 5
Figure 5: Relation between effective volumetric hydrogen bond density (nOH,eff) and T2,D relaxation time (RT). Recipe numbers are those of the different batters. Means and standard deviations of three analytical replicates of T2,D RT are shown.
Recipe	Recipe number	Replicate	T2,D RT (ms)	Average	Stdev	nOH,eff
100% sucrose	1	a	57.6667	57.0889	1.48673	72
		b	58.2
		c	55.4
70% sucrose	2	a	61	61.5556	0.491408	76.88
		b	61.9333
		c	61.7333
100% maltitol	3	a	58.6333	59.5111	0.800231	71.66
		b	60.2
		c	59.7
100% mannitol	4	a	145.933	142.8	2.72356	96.27
		b	141.467
		c	141
100% oligofructose	5	a	49.2	49.1556	0.07698	66.84
		b	49.0667
		c	49.2
75% mannitol + 25% oligofructose	6	a	110.833	110.344	1.7196	83.86
		b	111.767
		c	108.433
50% mannitol + 50% oligofructose	7	a	83.9667	83.2222	0.939464	73.96
		b	83.5333
		c	82.1667
25% mannitol + 75% oligofructose	8	a	54.3333	54.4444	0.221944	67.39
		b	54.7
		c	54.3
